# Supplementary material for: 23ME-01473, an Fc Effector–Enhanced Anti-ULBP6/2/5 Antibody, Restores NK Cell–Mediated Antitumor Immunity through NKG2D and FcγRIIIa Activation
Source: Cancer Res Commun. 2025 Mar 21;5(3):477–96. doi: 10.1158/2767-9764.CRC-24-0478 (PMC11927390; doi:10.1158/2767-9764.CRC-24-0478)
Supplement: Supplementary Tables S1-S10 [file crc-24-0478_supplementary_tables_s1-s10_suppst10.xlsx]

## Sheet: Table S1
Supplementary Table S1: Cancer and immune disease phenotypes in 23andMe GWAS database screened for I/O signature
Category	Phenotype	# cases	# controls
Cancer	Abnormal pap smear	103538	168032
	Actinic keratosis	191638	3334612
	Barrett esophagus	61772	3422426
	Basal cell carcinoma	374305	3306129
	Bladder cancer	13657	3529908
	Brain cancer	3752	3543052
	Breast cancer	97037	2169722
	Cervical cancer	34474	2234832
	Colon polyps	629620	2810695
	Colorectal cancer	21271	3524427
	Myeloma	6139	1083841
	Endometrial cancer	15247	2198263
	Heme malignancy	35257	3543880
	Dysplastic moles	144323	672580
	Lipoma	132041	805843
	Kidney cancer	12150	3533835
	Leukemia	11231	3568773
	Lung cancer	10468	3535019
	Lymphoma	20083	3543803
	Melanoma	112901	3432878
	Non-Hodgkin's lymphoma	14481	3534967
	Ovarian cancer	10535	2261317
	Prostate cancer	60300	1749009
	Glioblastoma	483	252045
	Hodgkin lymphoma	6169	1093499
	Myeloproliferative neoplasm	6888	1204554
	Sarcoma	10143	3431874
	Squamous cell carcinoma	196382	3328414
	Testicular cancer	4779	1792741
	Thyroid cancer	21606	3523425
Immune diseases	Alopecia areata	35493	3563410
	Alopecia universalis	4724	862215
	Allergy (any)	1522882	1969024
	Asthma (any)	796682	2657997
	Chronic hives	346246	3116460
	Crohn's disease or Ulcerative colitis	93964	3490263
	Eczema	504013	2989134
	Graves disease	38195	3541616
	Hashimoto's disease	159971	3583999
	Hyperthyroidism	74046	3515547
	Hypothyroidism	443486	3055549
	Canker sore	681087	249600
	Poison oak	706518	*
	Lupus	41735	3625379
	Mosquito bites itching	1142406	*
	Multiple sclerosis	25331	3624531
	Psoriasis	216644	3309074
	Rheumatoid arthritis	145783	3418053
	Rhinitis	522069	2246185
	Sarcoidosis	1648	3525250
	Type 1 diabetes	30072	3524571
	Uveitis	55299	3499480
	Vitiligo	43303	3471610
*Categorical phenotype
Phenotypes in bold exhibited significant association with three RAET1L variants.

## Sheet: Table S2
Supplementary Table S2: Association of the four RAET1L missense variants with cancer and immune disease phenotypes from 23andMe GWAS database
Variant ID	Phenotype	P value	Effect	SE effect	# cases	# controls
rs1543547	Basal cell carcinoma	2.55e-24	0.0325	0.0032	374305	3306129
rs1543547	Alopecia areata	1.39e-19	-0.0702	0.0078	35493	3563410
rs1543547	Alopecia universalis	8.38e-26	-0.2207	0.0212	4724	862215
rs1543547	Hashimoto disease	6.73e-08	-0.0232	0.0043	159971	3583999
rs1543547	Poison oak	6.54e-24	-0.013	0.0013	706518	*
rs1543547	Mosquito bites	1.1e-10	-0.0074	0.0011	1142406	*
rs912565 (A/G)	Basal cell carcinoma	7.54e-06	0.0215	0.0048	374305	3306129
rs912565 (A/G)	Alopecia areata	0.0517628	-0.0225	0.0115	35493	3563410
rs912565 (A/G)	Alopecia universalis	2.26e-05	-0.1281	0.0298	4724	862215
rs912565 (A/G)	Hashimoto disease	0.110559	-0.0102	0.0064	159971	3583999
rs912565 (A/G)	Poison oak	3.18e-05	-0.008	0.0019	706518	*
rs912565 (A/G)	Mosquito bites	0.0378133	-0.0036	0.0017	1142406	*
rs1555696 (A/C)	Basal cell carcinoma	6.45e-25	0.0343	0.0033	374305	3306129
rs1555696 (A/C)	Alopecia areata	7.14e-18	-0.0697	0.0081	35493	3563410
rs1555696 (A/C)	Alopecia universalis	7.73e-27	-0.2358	0.0222	4724	862215
rs1555696 (A/C)	Hashimoto disease	7.27e-08	-0.0241	0.0045	159971	3583999
rs1555696 (A/C)	Poison oak	4.61e-22	-0.013	0.0013	706518	*
rs1555696 (A/C)	Mosquito bites	3.62e-10	-0.0075	0.0012	1142406	*
rs61730071 (G/A)	Basal cell carcinoma	1.4e-24	0.0327	0.0032	374305	3306129
rs61730071 (G/A)	Alopecia areata	2.74e-18	-0.0677	0.0078	35493	3563410
rs61730071 (G/A)	Alopecia universalis	2.81e-26	-0.2233	0.0212	4724	862215
rs61730071 (G/A)	Hashimoto disease	2.34e-08	-0.024	0.0043	159971	3583999
rs61730071 (G/A)	Poison oak	2.39e-23	-0.0129	0.0013	706518	*
rs61730071 (G/A)	Mosquito bites	1.32e-11	-0.0077	0.0011	1142406	*
*Categorical phenotype

## Sheet: Table S3
Supplementary Table S3: eQTL studies co-localization with RAET1L GWAS association signal (LD r2 > 0.8)
eQTL index variant	r2	Gene	eQTL P value	Tissue	Dataset
rs9479404	0.99	ULBP2	3.1e-53	esophagus_mucosa	GTEx_v8
rs9479404	0.99	RAET1L	8.13e-12	esophagus_mucosa	GTEx_v8
rs11757186	0.99	ULBP2	1.2e-16	suprapubic_skin	GTEx_v8
rs9479429	0.99	ULBP3	4.6e-07	dorsolateral_prefrontal_cortex	BrainSeq
rs11752529	0.98	ULBP2	9.3e-09	vagina	GTEx_v8
rs1853664	0.94	RAET1L	3.4e-05	lower_leg_skin	GTEx_v8
rs10666240	0.94	ULBP1	5.7e-10	right_atrium	GTEx_v8
rs9479521	0.82	ULBP2	1.2e-09	lower_leg_skin	GTEx_v8

## Sheet: Table S4
Supplementary Table S4: Reported frequencies of the ULBP6 isoforms computed for the participants from European ancestry
Haplotype	rs1543547	rs912565	rs1555696	rs61730071	Frequency
ULBP6_02	T	G	A	G	0.424
ULBP6_01	C		C	A	0.4218

## Sheet: Table S5
Supplementary Table S5: Supplementary data related to Figure 3
Suppression of PBMC IFNγ secretion by soluble NKG2DLs
Related to Figure 3B
		No Ligand		sMICA (200nM)		sULBP6 (200nM)
	Donor	IFNγ (pg/mL)	% Inhibition	IFNγ (pg/mL)	% Inhibition	IFNγ (pg/mL)	% inhibition
	d1212	1018.4 ± 154.7	n.a.	855.2 ± 57.0	16.0118	508.3 ± 25.2	50.0982
	d1823	797.3 ±75.5	n.a.	681.3 ± 105.4	14.5546	340.2 ±74.2	57.34
	d007*	6584.5 ± 532.4	n.a.	4449.5 ± 172.5	32.4271	2393.2 ± 208.3	63.6543
	Data represent mean ± SEM of three technical replicates
	% Inhibition = (((pg/mL no ligand) - (pg/mL NKG2DL)) / (pg/mL no ligand))*100
	* indicates donor in main figures
Soluble ULBP6 blocks MICA-induced IFNγ secretion from PBMCs
Related to Figure 3C
		Plate bound	ULBP4	MICA	MICA
		Soluble	--	--	ULBP6
	Donor	d1175	5.4 ± 2.8	408.0 ± 38.8	51.0 ± 12.3
		d3413*	40.1 ± 3.8	493.7 ± 16.6	44.6 ± 16.2
		d2207	9.5 ± 0	583.8 ± 119.8	30.3 ± 24.6
		d2005	176.5 ± 25.4	682.3 ± 125.6	180.6 ± 21.2
	Data represent mean ± SD of three technical replicates
	* indicates donor in main figures
Soluble ULBP6 reduces detectable NKG2D on human NK and CD8+ T cells
Related to Figure 3D
		NK cell NKG2D MFI		CD8+ T cells NKG2D MFI
	Donor	No sULBP6	sULBP6	No sULBP6	sULBP6
	d1175	8007.3 ± 802	5250.3 ± 211	3581.3 ± 47.1	1989.3 ± 100.3
	d2005*	8971.0 ± 258.3	5372.7 ± 14.7	3136.3 ± 98.2	2201.0 ± 57.3
	Data represent mean ± SD of three technical replicates
	* indicates donor in main figures

## Sheet: Table S6
Supplementary Table S6: Human and murine NKG2D bind human ULBP6 with comparable affinities
	Capture	Analyte	KD (nM)
	murine NKG2D Fc	ULBP6	0.64
	human NKG2D Fc	ULBP6	0.8

## Sheet: Table S7
Supplementary Table S7: Data collection statistics
Values in the parentheses refer to the highest resolution bin
	Space group	C2
	Cell: a; b; c; [Å]	106.55; 95.8; 97.2
	α; β; γ [°]	90.0; 117.7; 90.0
	Resolution [Å]	86.03 - 2.31 (2.66-2.31)
	Unique reflections	19970 (999)
	Multiplicity	4.0 (3.6)
	Spherical completeness [%]	52.4 (7.6)
	Ellipsoidal completeness [%]	92.3 (71.1)
	Rpim [%]3	8.8 (50.8)
	Rsym [%]1	15.3 (82.8)
	Rmeas [%]2	17.7 (97.6)
	CC1/2 [%]	99.10 (58.10)
	Mean(I)/sd	7.2 (1.6)

## Sheet: Table S8
Supplementary Table S8: Refinement and model statistics
	Resolution	86.03 - 2.31
	Number of reflections (working / test)	18964 / 1006
	Rcryst [%] / Rfree [%]	21.7 / 28.3
	Total number of atoms - protein	4663
	Total number of atoms - water	119
	Average B-factor - protein	46.3
	Average B-factor - water	26.8
	Bond length deviation [Å]	0.004
	Bond angle deviation [°]	1.42
	Ramachandran plot - favored [%]	95.63
	Ramachandran plot - allowed [%]	4.2
	Ramachandran plot - outliers [%]	0.17

## Sheet: Table S9
Supplementary Table S9: Supplementary data related to Figure 4
Fc-Att-anti-ULBP6/2/5 reverses the sULBP6-mediated reduction of NKG2D in a concentration-dependent manner
Related to Figure 4C
	Donor	NK cells: IC50 (M)	CD8+ T cells: IC50 (M)
	d2005	3.086e-08	1.842e-08
	d1175*	2.467e-08	2.079e-08
	d3414	6.501e-08	2.069e-08
	d2207	2.467e-08	2.176e-08
	Data represent mean of three technical replicates
	* indicates donor in main figures
Fc-Att-anti-ULBP6/2/5 rescues IFNγ production by PBMCs in the presence of sULBP6
Related to Supplementary Figure S7A
	Donor	IC50 (M)
	d33936*	1.654e-08
	d1939	1.061e-08
	d1212	2.6e-08
	Data represent mean of 3 technical replicates
	* indicates donor in main figures
Fc-Att-anti-ULBP6/2/5 rescues NK cell and CD8+ T cell activation in the presence of sULBP6
Related to Figure 4D and Supplementary Figure S7B
	Donor	NK cells				CD8+ T cells
		Granzyme B MFI		Ki-67 MFI		Granzyme B MFI		Ki-67 MFI
		Isotype	Fc-Att-anti-ULBP6/2/5	Isotype	Fc-Att-anti-ULBP6/2/5	Isotype	Fc-Att-anti-ULBP6/2/5	Isotype	Fc-Att-anti-ULBP6/2/5
	d1213	12068.8 ± 920.8	14898.2 ± 1133.2	26249.6 ± 2223.6	29371.8 ± 1816	3530.6 ± 385.3	4366.6 ± 245.4	13928.2 ± 631.3	16018.8 ± 666.8
	d1307*	39705.2 ± 1236.7	58796.6 ± 895.9	29369.4 ± 543.6	35221.2 ± 1994.6	2187.6 ± 118.2	2833 ± 118.0	19091.4 ± 210.3	21957 ± 676.6
	Data represent mean ± SD of five technical replicates
	* indicates donor in main figure
Fc-Att-anti-ULBP6/2/5 restores PBMC-mediated tumor cell killing in the presence of sULBP6
Related to Figure 4E
	Donor	Isotype	Fc-Att-anti-ULBP6/2/5
	d1175*	3.3 ± 0.5	1.3 ± 0.3
	d3642	5.5 ± 0.5	4.6 ± 0.9
	d46812	6.9 ± 0.9	5.4 ± 0.7
	d3761	5.9 ± 0.6	3.9 ± 1.0
	Data represent mean ± SD of eight technical replicates
	* indicates donor in main figure

## Sheet: Table S10
Supplementary Table S10: Supplementary data related to Figure 5
EC50 and Emax for 23ME-01473 and Fc-WT-anti-ULBP6/2/5
Related to Figure 5B
		EC50 (M)	Emax
	Fc-WT-anti-ULBP6/2/5	1.14e-10	43409.3 ± 1140.5
	23ME-01473	5.32e-11	89935.3 ± 2247.7
	Data represent mean ± SD of 3 technical replicates
Enhanced FcγRIIIa activation by 23ME-01473 improves IFNγ secretion by PBMCs compared to Fc-WT-anti-ULBP6/2/5
Related to Figure 5C
	Donor	IFNγ (pg/mL) from maximum concentration		IC50 (M)
		Fc-WT-anti-ULBP6/2/5	23ME-01473	23ME-01473
	d33936*	560.4 ± 77.5	1999.0 ± 229.8	2.56e-08
	d1802	58.4 ± 6.0	215.49 ± 9.0	2.55e-08
	d1213	221.5 ± 17.2	792.2 ± 52.7	2.15e-08
	d3761	1773.4 ± 156.7	2220.5 ± 198.2	1.36e-08
	Data represent mean ± SD of five technical replicates
	* indicates donor in main figures
Enhanced FcγRIIIa activation by 23ME-01473 improves tumor cell killing by PBMCs compared to treatment with Fc-Att-anti-ULBP6/2/5
Related to Figure 5D
	Donor	Isotype	Fc-Att-anti-ULBP6/2/5	23ME-01473
	d1175	3.3 ± 0.5	1.3 ± 0.3	0.2 ± 0.2
	d3642	5.5 ± 0.5	4.6 ± 0.9	1.4 ± 0.7
	d46812	6.9 ± 0.9	5.4 ± 0.7	2.3 ± 0.7
	d3761*	5.9 ± 0.6	3.9 ± 1.0	0.1 ± 0.1
	Data represent mean ± SD of eight technical replicates
	* indicates donor in main figure
